# Supplementary material for: The NADPH Oxidase Inhibitor, Mitoapocynin, Mitigates DFP-Induced Reactive Astrogliosis in a Rat Model of Organophosphate Neurotoxicity
Source: Antioxidants (Basel). 2023 Nov 30;12(12):2061. doi: 10.3390/antiox12122061 (PMC10740988; doi:10.3390/antiox12122061)
Supplement: Supplementary file 1 [file antioxidants-12-02061-s001.zip]

Archive with 1 entries (1 files):
- antioxidants-2719182-supplementary.pdf
